# Supplementary material for: The bacterial signature offers vision into the machinery of coral fitness across high‐latitude coral reef in the South China Sea
Source: Environ Microbiol Rep. 2022 Aug 31;15(1):13–30. doi: 10.1111/1758-2229.13119 (PMC10103774; doi:10.1111/1758-2229.13119)
Supplement: Supplementary file 2 — Table S1 Supporting information [file EMI4-15-13-s003.xlsx]

## Sheet: Worksheet
	Collection date	LONG.	LAT.	Depth m	Tem	Sal	pH	DO	TSS	COD	PO4-P	NH4-N	NO3-N	NO2-N	SiO3-Si	Inorganic-N	Non-ionic-ammonia	oil	Hg	Cu	Pb	Gr	DIN/DIP
Site B	June 2020	109.1	21.0644	3	30.4	32.3	8.18	5.79	15	0.32	0.008	0.0073	0.052	0.024	0.188094	0.083	0.0008	0.0242	0	1.25	0	0.014	10.375
Site A	June 2020	109.084	21.04	3	30.7	30.4	8.09	5.21	18	0.38	0.012	0.012	0.14	0.01	0.227797	0.162	0.0011	0.0413	0	0.4	0.04	0.019	13.5
Site C	June 2020	109.125	21.0831	3	30.3	32.3	8.18	5.35	12	0.33	0.005	0.0164	0.059	0.022	0.234875	0.097	0.0019	0.0132	0.014	0.34	0	0.013	19.4
