# Supplementary material for: The bacterial signature offers vision into the machinery of coral fitness across high‐latitude coral reef in the South China Sea
Source: Environ Microbiol Rep. 2022 Aug 31;15(1):13–30. doi: 10.1111/1758-2229.13119 (PMC10103774; doi:10.1111/1758-2229.13119)
Supplement: Supplementary file 3 — Table S2 Supporting information [file EMI4-15-13-s001.xlsx]

## Sheet: Sheet1
Sample Name	Raw PE	Clean PE	Raw Tags	Clean Tags	Chimera	Effective Tags	Effective Ratio (%)	Max length	Min length	N50	N90	OTU
Bw-1	135764	135005	128136	124308	9118	115190	84.85	478	201	443	441	2398
Bw-2	135665	134939	129018	124673	9063	115610	85.22	478	202	443	441	2824
Bw-3	121005	120156	113380	109712	7773	101939	84.24	478	201	443	441	2562
Aw-1	137786	137041	129491	125518	13058	112460	81.62	478	202	461	441	3005
Aw-2	129018	128190	119587	116495	13227	103268	80.04	478	202	460	441	2843
Aw-3	136796	135991	128264	124896	15172	109724	80.21	478	202	455	441	2786
Cw-1	137927	136884	128763	126503	8815	117688	85.33	478	202	443	441	3096
Cw-2	124311	123306	115592	113757	8440	105317	84.72	478	207	443	441	2987
Cw-3	136646	135600	128023	125936	9717	116219	85.05	478	202	443	441	3097
Bs-1	120404	119656	111315	108956	11112	97844	81.26	478	203	461	441	4284
Bs-2	137914	137215	130766	128397	15198	113199	82.08	478	202	443	441	3450
Bs-3	117332	116807	112041	110342	6863	103479	88.19	478	202	466	442	2997
Bhs-1	123943	123295	117183	114471	8560	105911	85.45	478	202	463	441	3739
Bhs-2	135838	134607	125541	123997	7668	116329	85.64	478	204	463	441	3877
Bhs-3	130134	129182	121748	119955	13661	106294	81.68	478	202	463	441	3931
As-1	125847	125068	117254	115000	9887	105113	83.52	478	202	461	441	4585
As-2	134917	134244	127419	124629	13649	110980	82.26	478	202	460	441	4485
As-3	136667	135961	128889	126374	8646	117728	86.14	478	204	461	441	4218
Cs-1	136310	135256	127216	125464	11944	113520	83.28	478	203	452	441	3966
Cs-2	124796	123542	114094	112448	8460	103988	83.33	478	207	459	441	3727
Cs-3	132730	131564	123548	121218	14232	106986	80.6	478	203	443	441	2655
Bt-1	124860	123667	106999	105183	1856	103327	82.75	478	205	466	441	943
Bt-2	121054	120371	113221	111687	5990	105697	87.31	478	202	466	441	1843
Bt-3	135890	134469	119295	116846	2300	114546	84.29	478	205	459	441	993
Bht-1	136015	133910	116153	114098	1070	113028	83.1	478	223	459	442	921
Bht-2	129590	128509	119615	118232	3007	115225	88.92	478	206	459	442	1524
Bht-3	129239	128212	119694	118396	3210	115186	89.13	478	207	459	441	1703
At-1	132306	131497	123641	121941	5747	116194	87.82	478	204	443	441	2665
At-2	135027	134295	126659	125012	6868	118144	87.5	478	201	443	441	1999
At-3	121737	121034	113882	112327	8842	103485	85.01	478	205	456	441	2630
Ct-1	134161	133071	121435	120150	6481	113669	84.73	478	207	466	441	1872
Ct-2	125434	124527	117352	116101	3952	112149	89.41	478	208	466	441	1728
Ct-3	126898	125678	116583	115451	3036	112415	88.59	478	221	466	441	1611
Total				3918473
